# Supplementary material for: Expanding the Search for Sperm Transmission Elements in the Mitochondrial Genomes of Bivalve Mollusks
Source: Genes (Basel). 2021 Aug 5;12(8):1211. doi: 10.3390/genes12081211 (PMC8394068; doi:10.3390/genes12081211)
Supplement: Supplementary file 1 [file genes-12-01211-s001.zip]

Archive with 1 entries (1 files):
- genes-1294084-supplementary.pdf
